# Supplementary material for: Proteomic Analysis of Blood Exosomes from Healthy Females and Breast Cancer Patients Reveals an Association between Different Exosomal Bioactivity on Non-tumorigenic Epithelial Cell and Breast Cancer Cell Migration in Vitro
Source: Biomolecules. 2020 Mar 25;10(4):495. doi: 10.3390/biom10040495 (PMC7226042; doi:10.3390/biom10040495)
Supplement: Supplementary file 1 [file biomolecules-10-00495-s001.zip]

Archive with 8 entries (7 files):
- suppl files/
- suppl files/Legend to Suppl Fig 1.docx
- suppl files/Legend to Suppl Fig 2.docx
- suppl files/Suppl fig 1A.tif
- suppl files/Suppl fig 1B.tif
- suppl files/Suppl fig 2.tif
- suppl files/Suppl Table 1-rev.docx
- suppl files/Suppl Table 2-rev.docx
